# Supplementary material for: 8.2 ka event North Sea hydrography determined by bivalve shell stable isotope geochemistry
Source: Sci Rep. 2019 May 1;9:6753. doi: 10.1038/s41598-019-43219-1 (PMC6494846; doi:10.1038/s41598-019-43219-1)
Supplement: Supplementary file 2 — Dataset 1 [file 41598_2019_43219_MOESM2_ESM.xlsx]

## Sheet: 8.7kC
Sclero age (yr)	Calibrated age (yr BP ± 164 yr)	010669	010671	010655	010653	010711	010705	Growth increment chronology	Sample depth	Expressed population signal (30-yr run. window)
1	8863						0.7627	0.793	1
2	8862						1.0339	1.061	1
3	8861						0.8871	0.889	1
4	8860						0.5199	0.559	1
5	8859						0.5489	0.617	1
6	8858						1.4551	1.613	1
7	8857						1.4752	1.511	1
8	8856						1.2468	1.166	1
9	8855						1.0728	0.987	1
10	8854						1.1325	1.082	1
11	8853						1.0924	1.05	1
12	8852						0.8295	0.795	1
13	8851						1.0758	1.071	1
14	8850						1.0055	0.992	1
15	8849						0.9875	0.965	1
16	8848						1.1975	1.192	1
17	8847						0.8785	0.846	1
18	8846					-0.2524	1.1592	0.571	2
19	8845					0.8497	1.3987	1.135	2
20	8844		1.3004			1.7233	1.3118	1.375	3
21	8843		1.1106		1.3255	1.408	1.1788	1.229	4
22	8842		0.0308		1.3564	1.8774	1.4446	1.358	4
23	8841		0.7818		1.3914	1.1532	1.1829	1.071	4
24	8840		1.4643		1.5335	1.1057	1.1246	1.205	4
25	8839		1.4762		1.2108	1.0332	1.2595	1.159	4
26	8838		0.8581		0.1043	0.7098	0.9818	0.775	4
27	8837		0.3864		0.2136	0.8347	0.3982	0.506	4
28	8836		1.562		1.1249	0.8849	1.0226	1.261	4
29	8835		1.5517		0.8308	0.7984	0.6864	0.898	4
30	8834		1.3058		0.815	0.8072	0.7841	0.858	4
31	8833		0.9107		0.6436	0.886	0.5597	0.754	4
32	8832		0.5633		0.3613	0.4435	-0.0394	0.481	4
33	8831		1.1221		0.7305	1.473	0.3714	0.942	4	0.6941
34	8830		1.3062		0.6642	1.4023	0.6799	1.098	4	0.7769
35	8829		1.0789		1.0253	1.5171	1.0497	1.236	4	0.5955
36	8828		0.8558		0.9191	1.4477	1.0013	1.008	4	0.7276
37	8827		1.0137	0.9586	1.345	1.8524	1.3681	1.385	5	0.7173
38	8826		0.9553	0.6703	1.4235	1.4835	1.2904	1.252	5	0.786
39	8825		0.7141	-0.0085	0.937	1.208	1.2322	0.79	5	0.7945
40	8824		0.0661	1.2518	0.4483	-0.0099	0.8696	0.463	5	0.7871
41	8823		0.8319	1.4695	1.1357	0.2273	1.0861	0.943	5	0.7856
42	8822		0.8415	1.4406	1.241	0.8593	1.2867	1.18	5	0.8037
43	8821		1.1256	1.3742	1.1046	0.9327	1.0472	1.035	5	0.7823
44	8820		1.2203	1.8715	1.3619	1.6852	1.3497	1.351	5	0.8023
45	8819		0.9096	1.4661	0.8035	0.3387	0.7285	0.744	5	0.8225
46	8818		1.2389	1.018	1.1466	1.1394	0.9351	1.151	5	0.8335
47	8817		1.2014	1.013	1.2182	0.9033	0.9851	1.067	5	0.8344
48	8816		1.1154	1.1785	0.8826	0.8198	0.28	0.848	5	0.8188
49	8815		0.9207	0.7523	0.9112	0.8957	0.7334	0.878	5	0.8428
50	8814		0.7875	0.7053	0.8368	0.2515	0.8143	0.763	5	0.8635
51	8813		1.1236	0.8768	1.1989	0.8412	0.8194	0.981	5	0.8709
52	8812		0.6133	0.3431	0.6568	0.7894	0.6286	0.617	5	0.8104
53	8811		1.0805	0.8906	1.3335	1.0255	1.0773	1.005	5	0.8098
54	8810		0.9016	0.8065	1.1472	1.3991	1.4251	0.988	5	0.8188
55	8809		1.0213	0.9801	1.2746	1.5043	1.1177	1.024	5	0.8369
56	8808		1.0544	0.6536	0.9885	1.0983	1.091	0.926	5	0.8501
57	8807		1.0406	0.8177	0.7997	0.7974	1.1456	0.875	5	0.8607
58	8806		0.646	0.2986	0.534	0.3012	0.6964	0.608	5	0.873
59	8805		0.6791	0.6006	0.8908	0.7805	0.9762	0.846	5	0.876
60	8804		0.9424	0.9114	0.9435	0.9697	0.8622	0.957	5	0.8751
61	8803		1.478	1.4413	1.4689	0.8633	1.2676	1.501	5	0.898
62	8802		1.4654	1.2992	1.3641	1.6929	1.1912	1.359	5	0.8979
63	8801		1.2199	1.1592	1.5665	0.9158	1.499	1.237	5	0.8961
64	8800		1.0182	0.9282	1.1116	0.6274	0.8756	0.882	5	0.8969
65	8799		1.2757	1.1633	1.2984	1.2347	1.2137	1.226	5	0.8822
66	8798		1.0404	0.5645	0.9586	0.4049	0.9072	0.882	5	0.8603
67	8797		1.1782	1.1499	1.127	0.7891	0.9999	1.098	5	0.8665
68	8796		1.1365	1.1161	1.2623	1.4171	1.015	1.14	5	0.8446
69	8795		1.2329	1.1969	1.2055	0.7594	1.1579	1.191	5	0.9153
70	8794		1.0066	0.9035	1.2003	0.9033	1.0432	1.019	5	0.905
71	8793	1.3456	1.3384	0.9258	1.4739	0.9057	1.0782	1.158	6	0.8925
72	8792	0.875	1.1148	1.3332	1.3903	1.1659	1.199	1.219	6	0.8718
73	8791	1.3493	1.335	1.0601	1.5213	1.2326	1.102	1.275	6	0.8717
74	8790	1.1314	0.7757	0.7514	1.3055	0.9912		0.981	5	0.85
75	8789	1.3984	0.975	0.7744	1.2304	0.549		0.989	5	0.8667
76	8788	1.4173	1.2902	1.2895	1.449	0.9378		1.309	5	0.8477
77	8787	1.0481	0.7268	0.8447	0.9135	0.9154		0.864	5	0.8149
78	8786	0.8299	0.9787	1.1806	0.9962	1.2976		0.977	5	0.7896
79	8785	0.5358	0.5288	0.7432	0.8277	1.2714		0.701	5	0.7785
80	8784	0.2013	0.7754	1.013	1.0545	1.5162		0.966	5	0.7656
81	8783	1.0189	1.1373	1.5818	1.3031	1.8002		1.304	5	0.7653
82	8782	0.9853	0.7386	1.1414	1.0426	1.25		1.072	5	0.7798
83	8781	0.9959	1.0383	1.2848	1.0386			1.058	4	0.7989
84	8780	0.6522	0.986	1.1477	0.7636			0.873	4	0.894
85	8779	1.1396	1.0543	1.2434	0.7656			1.079	4	0.9007
86	8778	0.6238	1.0152	1.4081	0.6951			0.936	4	0.873
87	8777	0.6823	0.8765	0.9009	0.542			0.771	4	0.8886
88	8776	0.5135	0.6343	0.8559	0.4184			0.6	4	0.8974
89	8775	0.5784	0.6417	0.6217	0.3265			0.57	4	0.8926
90	8774	1.3312	1.1696	1.5061	0.8079			1.226	4	0.9017
91	8773	1.0359	1.0445	1.1749	0.5164			1.053	4	0.8874
92	8772	1.3536	1.0008	1.3666	0.7603			1.175	4	0.8589
93	8771	0.9492	0.8116	0.9111	1.0919			0.872	4	0.8324
94	8770	1.3414	1.2021	1.3225	0.7366			1.251	4	0.8177
95	8769	0.8095	0.7377	0.9042	0.8099			0.845	4	0.8083
96	8768	1.0149	1.071	1.1712	0.9438			1.026	4	0.8096
97	8767	0.198	0.7018	0.6257	0.6492			0.663	4	0.8077
98	8766	0.6357	1.0046	0.9927				0.926	3	0.8043
99	8765	0.363	0.6215	0.7522				0.629	3	0.8369
100	8764	0.8024	0.9107	1.0307				0.875	3	0.8199
101	8763	1.1663	1.0483	1.3124				1.211	3	0.8057
102	8762	0.4665	0.5601	0.7058				0.648	3	0.7896
103	8761	1.1924	1.1055	0.8672				1.045	3	0.764
104	8760	1.1235	0.9618	1.1656				1.084	3	0.7449
105	8759	1.5723	1.0232	0.6979				1.047	3	0.7179
106	8758	1.1274	0.9509	0.5943				0.938	3	0.7408
107	8757	1.1044	0.8323	0.2467				0.812	3	0.7416
108	8756	1.193	0.7276	0.7662				0.895	3	0.7342
109	8755	1.0146	1.1011	1.1794				1.119	3	0.7487
110	8754	0.842	0.9723	1.1694				0.988	3	0.734
111	8753	1.0365	1.1294	1.5778				1.122	3	0.756
112	8752	1.2909	0.8163	1.1258				1.004	3	0.7541
113	8751	1.8059	1.3497	1.5023				1.512	3	0.7281
114	8750	1.3017	1.0061	0.5176				1.103	3	0.7351
115	8749	0.8064	1.1041	0.8278				0.962	3	0.7448
116	8748	1.4116	1.0186	0.3894				0.975	3	0.7493
117	8747	1.1927	0.9817	0.2637				0.961	3	0.7658
118	8746	1.2857	1.0406	0.5636				1.023	3	0.753
119	8745	1.1523	1.0433	0.7166				1.037	3	0.7513
120	8744	1.6245	1.4934	1.4797				1.637	3	0.7399
121	8743	0.9211	0.9257	0.7831				0.911	3	0.7379
122	8742	1.1738	1.0289	0.8111				0.978	3	0.6755
123	8741	1.4064	1.2634	1.2454				1.311	3	0.661
124	8740	1.5834	0.9917	1.1668				1.204	3	0.6631
125	8739	1.4855	1.4648	1.4037				1.447	3	0.6762
126	8738	0.978	1.0983	0.9417				0.965	3	0.6838
127	8737	1.0179	0.9362	0.9905				0.967	3	0.7114
128	8736	1.3895	1.0209	0.7856				1.016	3	0.7344
129	8735	1.465	1.4886	1.5879				1.543	3	0.6805
130	8734	1.0878	1.0743	1.0057				1.1	3	0.6883
131	8733	1.4518	1.2387	1.3679				1.408	3	0.6861
132	8732	1.0453	0.7768	0.4837				0.862	3	0.6812
133	8731	1.1615	1.1557	1.0322				1.104	3	0.7107
134	8730	1.0309	1.2929	1.2722				1.321	3	0.728
135	8729	0.7588	1.202	0.8851				0.906	3	0.7415
136	8728	0.7338	1.4642	1.0868				1.067	3	0.7031
137	8727	0.5797	1.1057	0.836				0.835	3	0.6885
138	8726	1.0857	1.3586	1.2079				1.196	3	0.703
139	8725	1.2844	1.4122	1.3174				1.352	3	0.7013
140	8724	1.2176	1.1927	1.2247				1.232	3	0.6971
141	8723	0.9698	1.0757	0.9329				0.952	3	0.6509
142	8722	0.93	1.0879	1.0831				1.042	3	0.748
143	8721	1.0297	0.6072	0.8627				0.85	3	0.7782
144	8720	1.2325	0.9303	1.0229				0.997	3	0.8016
145	8719	1.0862	1.0467	0.9826				1.004	3	0.7719
146	8718	0.2829	0.5068	1.3025				0.542	3	0.7821
147	8717	1.2502	1.2019	1.2211				1.126	3	0.7177
148	8716	1.0959	1.2078	0.8458				1.067	3
149	8715	0.8433	1.0134	0.8713				0.918	3
150	8714	0.7008	0.3136	0.9479				0.725	3
151	8713	0.989	0.9963	1.2291				1.02	3
152	8712	0.8411	0.9239	0.9523				0.9	3
153	8711	0.912	0.6367	0.8513				0.82	3
154	8710	1.2536	1.1843	0.799				1.197	3
155	8709	0.8421	1.0614	0.8272				0.945	3
156	8708	0.7192	0.8639					0.781	2
157	8707	0.4255	0.662					0.559	2
158	8706	0.7334	0.6756					0.681	2
159	8705	0.6521	0.8599					0.733	2
160	8704	0.596	0.7151					0.653	2
161	8703	1.215	0.6717					0.913	2
162	8702	0.4897						0.469	1
163	8701	0.3021						0.366	1
164	8700	0.8546						0.861	1
165	8699	0.4463						0.521	1
166	8698	1.0993						1.114	1
167	8697	0.8151						0.837	1
168	8696	1.2037						1.209	1
169	8695	1.0165						1.017	1
170	8694	1.2424						1.241	1

## Sheet: 8.2kC
Sclero age (yr)	Calibrated age (yr BP ± 106 yr)	010658	010660	010682	010684	Growth increment chronology	Sample depth	Expressed population signal (30-yr run. window)
1	8290			0.4858		0.424	1
2	8289			1.4592		1.291	1
3	8288			1.0589		1.152	1
4	8287			1.0066		1.062	1
5	8286			0		0.01	1
6	8285			1.6292		1.353	1
7	8284			1.5442		1.645	1
8	8283			1.9613		2.147	1
9	8282			1.2639		1.633	1
10	8281			1.5052		1.708	1
11	8280			1.0509		1.285	1
12	8279			1.3099		1.406	1
13	8278			0.3548		0.494	1
14	8277			0.913		0.766	1
15	8276			0.2992		0.209	1
16	8275			1.0878		0.857	1
17	8274			0.3912		0.335	1
18	8273			0.3326		0.1	1
19	8272			0.8055		0.533	1
20	8271			0.883		0.737	1
21	8270			0.4478		0.356	1
22	8269			1.1254		0.936	1
23	8268			1.3004		1.28	1
24	8267			0.7373		0.832	1
25	8266			1.8548		1.802	1
26	8265			0.3555		0.627	1
27	8264			1.0051		0.902	1
28	8263			1.3364		1.308	1
29	8262			1.5439		1.636	1
30	8261			0.861		1.073	1
31	8260		1.2727	1.7491		1.538	2
32	8259		1.7637	0.9983		1.55	2
33	8258		0	0.873		0.626	2
34	8257	1.3821	1.3473	1.9008		1.278	3
35	8256	1.344	0.4424	0.9229		1.014	3
36	8255	1.0539	1.4471	0.9296		1.066	3
37	8254	0.6837	0.3233	0.5935		0.618	3
38	8253	0.1232	0.3663	0.4658		0.235	3
39	8252	1.5357	1.2667	1.1078		1.044	3
40	8251	1.1359	1.1038	0.9253		1.117	3
41	8250	0.7857	0.8964	0.8123		0.855	3
42	8249	1.2846	1.0391	1.0409		1.002	3
43	8248	1.2762	1.0356	1.4508		1.28	3
44	8247	0.622	0.9873	0.629		0.724	3
45	8246	0.1714	0.4229	0.7052		0.332	3
46	8245	1.2268	1.052	0.9021		0.855	3
47	8244	1.3117	1.2002	0.961		1.156	3
48	8243	0.1053	1.1103	1.4347		1.163	3	0.772
49	8242	1.2174	1.181	1.2813		1.273	3	0.7727
50	8241	0.8439	1.1303	0.8009		0.938	3	0.8182
51	8240	1.1854	1.2992	0.9742		1.173	3	0.8334
52	8239	1.5159	1.4178	1.5634		1.568	3	0.8629
53	8238	1.3806	1.5605	1.3617		1.559	3	0.8695
54	8237	1.0527	1.0087	1.3449		1.238	3	0.8651
55	8236	0.2777	0.7348	0.4157		0.5	3	0.8322
56	8235	0.5687	1.0492	0.8831		0.736	3	0.8407
57	8234	1.0049	1.1461	1.1722		1.067	3	0.8471
58	8233	0.407	0.8862	0.5496		0.572	3	0.8461
59	8232	1.4311	1.2152	1.418		1.294	3	0.8453
60	8231	1.0058	1.1239	0.8203		1.101	3	0.8527
61	8230	0.6446	0.938	0.6039		0.683	3	0.857
62	8229	1.1096	1.1823	0.8816		1.019	3	0.8318
63	8228	0.6049	0.8921	1.013		0.901	3	0.8291
64	8227	1.3742	1.1912	1.2138		1.188	3	0.806
65	8226	1.0302	0.6643	0.9382		1.003	3	0.8439
66	8225	1.4434	1.3258	1.3233		1.331	3	0.8368
67	8224	1.1107	0.8227	0.9753		1.085	3	0.8356
68	8223	1.6247	1.2559	1.2278		1.289	3	0.8421
69	8222	1.1664	1.17	1.3924		1.265	3	0.8181
70	8221	1.4121	1.1813	1.1482		1.27	3	0.7963
71	8220	1.2866	1.1516	1.1152		1.242	3	0.8984
72	8219	0.8991	0.7201	0.5048		0.805	3	0.8914
73	8218	0.8268	0.7908	0.8761		0.772	3	0.9204
74	8217	0.7509	0.5494	0.4782		0.475	3	0.9237
75	8216	0.6844	0.7595	1.1425		0.598	3	0.9459
76	8215	1.1387	0.9221	0.9264		0.804	3	0.9468
77	8214	0.5159	0.4506	1.2442		0.45	3	0.9455
78	8213	1.1445	1.131	0.4565		0.969	3	0.952
79	8212	1.4885	1.2264	0.957		1.218	3	0.9546
80	8211	1.0216	1.1398	0.7742	0.9742	1.071	4	0.9577
81	8210	1.0967	1.1019	1.3445	1.1036	1.132	4	0.953
82	8209	1.7298	1.6106	0.9398	1.2928	1.494	4	0.9494
83	8208	1.4233	1.2944	1.017	1.1803	1.396	4	0.9481
84	8207	1.2479	1.2239		0.4071	1.354	3	0.9544
85	8206	0.9488	0.5906		1.9918	1.069	3	0.9588
86	8205	0.3805	0.5876		0.8758	0.616	3	0.9558
87	8204	1.184	1.3501		0.6632	1.073	3	0.9543
88	8203	0.4349	0.4311		0.8794	0.456	3	0.9515
89	8202	0.8066	0.8777		1.2078	0.716	3	0.9544
90	8201	1.1126	1.2674		0.9708	1.027	3	0.9509
91	8200	1.0614	1.0263		0.8848	1.038	3	0.9508
92	8199	0.7429	0.8421		0.534	0.76	3	0.9449
93	8198	0.8768	1.0621		1.5884	0.994	3	0.9482
94	8197	1.2843	1.4322		1.3843	1.384	3	0.9414
95	8196	0.8295	1.0936		0.6385	0.958	3	0.9372
96	8195	1.407	1.0728		1.0149	1.068	3	0.6961
97	8194	1.4008	1.4378		1.1842	1.424	3	0.7104
98	8193	0.9861	1.0535		0.8744	1.126	3	0.6804
99	8192	1.1872	1.3785		1.1884	1.235	3	0.6231
100	8191	1.0646	1.2227		0.8716	1.144	3	0.6039
101	8190	0.8939	1.0758		0.4028	0.947	3	0.6194
102	8189	1.2416	1.2066		0.6385	1.196	3	0.6788
103	8188	0.8489	0.5536		0.5802	0.647	3	0.7327
104	8187	1.1916	1.3345		1.1714	1.091	3	0.7451
105	8186	1.0144	0.8125		0.3746	0.844	3	0.74
106	8185	1.113	1.2024		1.4673	1.16	3	0.7096
107	8184	0.7659	0.9023		0.6447	0.821	3	0.6689
108	8183	1.2869	1.0185		0.7456	0.97	3	0.6886
109	8182	0.5812	0.7017		1.0058	0.695	3	0.7131
110	8181	0.7055	0.7634		0.7579	0.666	3	0.6796
111	8180	0.757	0.9182		1.565	0.818	3	0.6403
112	8179	1.1639	0.9468		0.793	0.893	3	0.635
113	8178	0.6411	0.7302		0.2962	0.609	3	0.6323
114	8177	1.15	0.8797		1.0186	0.903	3	0.5628
115	8176	0.2467	0.5154		0.9149	0.482	3	0.5521
116	8175	0.9809	0.9289		1.0478	0.827	3	0.5151
117	8174	0.6011	0.4469		0.6477	0.544	3	0.5158
118	8173	1.0448	1.0104		1.3481	0.91	3	0.5511
119	8172	0.5479	0.7641		1.3397	0.737	3	0.6141
120	8171	0.8792	0.709		1.189	0.802	3	0.6363
121	8170	1.0942	1.4215		1.5643	1.362	3	0.658
122	8169	1.4992	1.0222		1.4765	1.587	3	0.6886
123	8168	0.533	0.3841		0.9167	0.733	3	0.7108
124	8167	0.8128	0.8943		0.8402	0.766	3	0.7134
125	8166	0.9043	0.7128		1.1277	0.835	3	0.7308
126	8165	1.2412	0.9486		1.2141	1.167	3	0.725
127	8164	1.4489	0.7096		0.9649	1.022	3	0.7108
128	8163	0.6742	0.6732		0.9909	0.686	3	0.7154
129	8162	1.0646	0.6222		0.6723	0.576	3	0.7279
130	8161	0.9696	1.1329		1.2729	1.007	3	0.7294
131	8160	0.705	0.8677		0.6753	0.709	3	0.7669
132	8159	0.6655	0.8438		0.7305	0.642	3	0.7377
133	8158	1.3242	1.1753		1.5017	1.219	3	0.7462
134	8157	1.0216	0.7432		0.8909	0.963	3	0.7129
135	8156	1.0595	0.9052		0.8652	0.901	3	0.7267
136	8155	1.2041	1.4584		1.401	1.373	3	0.7603
137	8154	0.776	0.9919		0.9317	1.055	3	0.7806
138	8153	0.7484	1.0994		1.1803	1.124	3	0.7848
139	8152	0.9738	0.8831		1.0431	1.019	3	0.7905
140	8151	0.7958	0.9245		0.7966	0.809	3	0.8296
141	8150	1.0506	0.8926		0.8339	0.838	3	0.8306
142	8149	1.196	1.1655		1.3766	1.15	3	0.8438
143	8148	1.1778	1.1078		1.1054	1.158	3	0.8535
144	8147	1.1686	1.1772		1.4934	1.232	3	0.9267
145	8146	1.0625	0.9733		1.1086	1.141	3	0.937
146	8145	0.6733	0.6695		0.4217	0.721	3	0.9413
147	8144	0.7708	0.822		0.9431	0.741	3	0.9367
148	8143	1.2904	1.5455		1.54	1.462	3	0.9356
149	8142	1.2567	1.1408		1.1274	1.288	3	0.9337
150	8141	1.2619	1.1735		1.0464	1.271	3	0.9287
151	8140	0.5938	0.7897		0.7443	0.839	3	0.9321
152	8139	1.5768	1.4101		1.464	1.419	3	0.9292
153	8138	0.8845	1.2268		1.1031	1.238	3	0.9324
154	8137	1.0705	1.0204		1.0197	1.104	3	0.9372
155	8136	1.2999	1.2328		1.193	1.271	3	0.929
156	8135	1.0781	1.0131		1.076	1.167	3	0.9184
157	8134		0.7607		0.7244	0.803	2	0.9096
158	8133		1.005		1.3501	1.123	2	0.903
159	8132		1.501		1.5909	1.582	2	0.8859
160	8131		1.014		1.1028	1.248	2	0.8582
161	8130		1.2236		1.2951	1.344	2	0.8603
162	8129		1.1268		1.1442	1.249	2	0.8689
163	8128		1.1223		1.3099	1.3	2	0.8689
164	8127		1.3061		1.3871	1.443	2	0.8493
165	8126		1.2314		1.2337	1.376	2	0.8585
166	8125		1.0166		0.6747	0.975	2	0.8559
167	8124		0.8097		0.8529	0.831	2	0.8563
168	8123		0.8257		1.2292	0.981	2	0.8497
169	8122		1.0067		1.3242	1.163	2	0.7339
170	8121		1.1001		0.7523	0.983	2	0.7316
171	8120		1.0842		1.1889	1.138	2	0.7282
172	8119		1.1445		0.8401	1.041	2	0.7626
173	8118		1.2517		1.0299	1.159	2
174	8117		0.9164		0.9834	1.006	2
175	8116		0.9975		1.226	1.12	2
176	8115		0.7061		0.4583	0.624	2
177	8114		0.8433		1.2856	0.956	2
178	8113		1.524		1.5247	1.509	2
179	8112		0.93		0.9007	1.083	2
180	8111		1.1223		1.0725	1.132	2
181	8110		0.8437		0.9229	0.931	2
182	8109		0.4995		1.4154	0.943	2
183	8108		1.1978		0.8699	1.021	2
184	8107		1.0559		1.0568	1.068	2
185	8106		0.6028		0.6177	0.636	2
186	8105				0.7801	0.671	1
187	8104				1.1779	1.08	1
188	8103				0.7114	0.739	1
189	8102				1.0236	0.949	1
190	8101				0.9976	0.986	1
191	8100				0.6447	0.643	1
192	8099				0.9778	0.873	1
193	8098				0.6693	0.63	1
194	8097				1.145	1.037	1
195	8096				0.8884	0.903	1
196	8095				0.5641	0.535	1
197	8094				0.7869	0.645	1
198	8093				1.0046	0.898	1
199	8092				0.7091	0.678	1
200	8091				0.9466	0.852	1
201	8090				0.8977	0.854	1
202	8089				0.6932	0.649	1
203	8088				0.9854	0.882	1
204	8087				0.5269	0.487	1
205	8086				0.9627	0.81	1
206	8085				0.6194	0.557	1
207	8084				0.611	0.47	1

## Sheet: δ18O
Sclero age (yr)	Calibrated age (yr BP ± 106 yr)	010682 (‰)	1σ (‰)	010660 (‰)	1σ (‰)	010684 (‰)	1σ (‰)	Weighted Average (‰)	Weighted 1σ (‰)
1	8290
2	8289
3	8288
4	8287
5	8286	3.16252	0.0770361					3.16252	0.08
6	8285	3.37353	0.161451					3.37353	0.16
7	8284	3.60407	0.146819					3.60407	0.15
8	8283	3.31134	0.170021					3.31134	0.17
9	8282	2.96961	0.0429331					2.96961	0.04
10	8281	3.25039	0.0764763					3.25039	0.08
11	8280	2.84853	0.0710225					2.84853	0.07
12	8279	2.97936	0.0490632					2.97936	0.05
13	8278	2.89975	0.046755					2.89975	0.05
14	8277	2.922	0.112379					2.922	0.11
15	8276	2.98795	0.0463234					2.98795	0.05
16	8275	3.02416	0.133776					3.02416	0.13
17	8274	2.95677	0.0399993					2.95677	0.04
18	8273	3.20116	0.139262					3.20116	0.14
19	8272
20	8271
21	8270
22	8269	3.38748	0.158496					3.38748	0.16
23	8268	3.16163	0.0575293					3.16163	0.06
24	8267	3.01547	0.117021					3.01547	0.12
25	8266	2.95634	0.0761666					2.95634	0.08
26	8265	3.11583	0.0652449					3.11583	0.07
27	8264	3.06065	0.158268					3.06065	0.16
28	8263	3.06155	0.071818					3.06155	0.07
29	8262	3.07763	0.0717598					3.07763	0.07
30	8261	3.15568	0.0525445					3.15568	0.05
31	8260	3.29622	0.0893877					3.29622	0.09
32	8259	3.08364	0.0914451					3.08364	0.09
33	8258	3.05804	0.0658768	3.07634	0.0339502			3.0725	0.03
34	8257	3.17481	0.130987	2.88182	0.104643			2.99597	0.08
35	8256	3.12354	0.0583556	3.02331	0.0310224			3.04539	0.03
36	8255	3.3808	0.139598	3.04839	0.0623864			3.10372	0.06
37	8254	3.11248	0.0952947	2.94418	0.0399459			2.96933	0.04
38	8253	3.18473	0.131508	2.94834	0.0973685			3.03205	0.08
39	8252	3.63283	0.229581	2.8288	0.130966			3.02621	0.11
40	8251	3.14524	0.10479	2.97321	0.0375648			2.9928	0.04
41	8250	3.44207	0.162726	3.0157	0.0538475			3.05778	0.05
42	8249	3.46976	0.234947	3.08107	0.0346878			3.08936	0.03
43	8248	3.02515	0.0280188	2.81268	0.0612427			2.98837	0.03
44	8247	3.03197	0.0470365	3.03476	0.0307536			3.03392	0.03
45	8246	3.50572	0.121602	3.01208	0.0914006			3.19028	0.07
46	8245			2.96954	0.0771919			2.96954	0.08
47	8244			3.09063	0.0212633			3.09063	0.02
48	8243			2.82698	0.0289362			2.82698	0.03
49	8242			2.95413	0.0318808			2.95413	0.03
50	8241			2.5818	0.0588524			2.5818	0.06
51	8240			2.95304	0.0473425			2.95304	0.05
52	8239			3.29298	0.0578534			3.29298	0.06
53	8238			3.65102	0.125433			3.65102	0.13
54	8237			3.18094	0.0795658			3.18094	0.08
55	8236			3.22346	0.0667139			3.22346	0.07
56	8235			3.51494	0.12288			3.51494	0.12
57	8234			3.24346	0.0765641			3.24346	0.08
58	8233			3.22077	0.0655354			3.22077	0.07
59	8232			3.27407	0.0563562			3.27407	0.06
60	8231			3.73529	0.192123			3.73529	0.19
61	8230			3.27374	0.0765786			3.27374	0.08
62	8229			3.18342	0.103413			3.18342	0.1
63	8228			3.3713	0.070626			3.3713	0.07
64	8227			3.34652	0.0677155			3.34652	0.07
65	8226			3.25104	0.0440283			3.25104	0.04
66	8225			3.42941	0.111392			3.42941	0.11
67	8224			3.21912	0.0510612			3.21912	0.05
68	8223			3.38298	0.0171255			3.38298	0.02
69	8222			3.43484	0.0824783			3.43484	0.08
70	8221			3.45158	0.0904062			3.45158	0.09
71	8220			3.27205	0.113023			3.27205	0.11
72	8219			3.16774	0.0374292			3.16774	0.04
73	8218			3.25671	0.0964699			3.25671	0.1
74	8217			3.48671	0.148616			3.48671	0.15
75	8216			3.75328	0.133511			3.75328	0.13
76	8215			3.61688	0.111352			3.61688	0.11
77	8214			3.57982	0.102921			3.57982	0.1
78	8213			3.55306	0.119585			3.55306	0.12
79	8212			3.30015	0.0916176			3.30015	0.09
80	8211			3.2079	0.0593717			3.2079	0.06
81	8210			3.4474	0.118981			3.4474	0.12
82	8209			3.32456	0.10892			3.32456	0.11
83	8208			3.13733	0.0290937			3.13733	0.03
84	8207			3.23818	0.106332			3.23818	0.11
85	8206			3.23986	0.090616			3.23986	0.09
86	8205			3.22261	0.122697			3.22261	0.12
87	8204			3.20775	0.114791			3.20775	0.11
88	8203			3.20701	0.111904			3.20701	0.11
89	8202			3.30602	0.120586			3.30602	0.12
90	8201			3.32866	0.0563671			3.32866	0.06
91	8200			3.18716	0.0452118	2.7268	0.0780242	3.07144	0.04
92	8199			3.11157	0.133195	2.83143	0.054361	2.87143	0.05
93	8198			3.31676	0.090523	2.81515	0.0648414	2.98525	0.05
94	8197			3.31847	0.0712215	2.87969	0.0339533	2.96094	0.03
95	8196			3.11264	0.0770393	2.54741	0.0524067	2.72623	0.04
96	8195			3.37559	0.123039	2.95789	0.052282	3.02178	0.05
97	8194			3.27084	0.0448774	3.06739	0.0406508	3.15909	0.03
98	8193			3.01957	0.0814175	2.53979	0.069208	2.74104	0.05
99	8192			3.13372	0.0938363	2.86096	0.0203803	2.87325	0.02
100	8191			3.17852	0.0773626	2.80115	0.053085	2.92196	0.04
101	8190			3.21845	0.0711876	3.17766	0.0583074	3.19404	0.05
102	8189			3.25095	0.0800349	3.21419	0.0934397	3.2354	0.06
103	8188			3.5318	0.0907984	2.85689	0.0878257	3.18312	0.06
104	8187			3.83961	0.171276	3.04976	0.12952	3.33711	0.1
105	8186			3.35169	0.136512	3.26089	0.145117	3.30906	0.1
106	8185			3.26564	0.118383	2.93317	0.253868	3.20626	0.11
107	8184			3.87383	0.140901	3.03909	0.155419	3.49725	0.1
108	8183			3.84323	0.100628	2.77572	0.16904	3.56392	0.09
109	8182			4.34292	0.235567	2.94131	0.0697194	3.0542	0.07
110	8181			3.68412	0.236175	3.07541	0.0858535	3.14646	0.08
111	8180			2.52279	0.591002	2.92437	0.0762661	2.91779	0.08
112	8179					3.01079	0.0601015	3.01079	0.06
113	8178					3.22674	0.079699	3.22674	0.08
114	8177					3.11647	0.107987	3.11647	0.11
115	8176					3.00703	0.0844278	3.00703	0.08
116	8175					3.1278	0.076391	3.1278	0.08
117	8174					3.15026	0.0787997	3.15026	0.08
118	8173					2.94698	0.0809089	2.94698	0.08
119	8172					3.07142	0.0664243	3.07142	0.07
120	8171					3.12108	0.0684717	3.12108	0.07
121	8170					3.06706	0.102983	3.06706	0.1
122	8169					2.9499	0.115985	2.9499	0.12
123	8168					2.81454	0.106333	2.81454	0.11
124	8167					3.11748	0.0832931	3.11748	0.08
125	8166					3.20788	0.0981133	3.20788	0.1
126	8165					3.10567	0.199742	3.10567	0.2
127	8164					3.13883	0.0552461	3.13883	0.06
128	8163					2.8703	0.0579318	2.8703	0.06
129	8162					3.28752	0.0765956	3.28752	0.08
130	8161					3.23293	0.144443	3.23293	0.14
131	8160					3.1039	0.0718086	3.1039	0.07
132	8159					3.01668	0.0796592	3.01668	0.08
133	8158					2.55399	0.114378	2.55399	0.11
134	8157					2.94043	0.0785128	2.94043	0.08
135	8156					3.43853	0.155726	3.43853	0.16
136	8155					3.04861	0.04565	3.04861	0.05
137	8154					3.16845	0.0343114	3.16845	0.03
138	8153					3.00691	0.0291957	3.00691	0.03
139	8152					2.43159	0.0756003	2.43159	0.08
140	8151					2.49696	0.0207365	2.49696	0.02
141	8150					3.47229	0.0632085	3.47229	0.06
142	8149					3.28975	0.0872428	3.28975	0.09
143	8148					3.09047	0.0220363	3.09047	0.02
144	8147					3.19306	0.0581052	3.19306	0.06
145	8146					3.26067	0.0472579	3.26067	0.05
146	8145					3.22637	0.0233841	3.22637	0.02
147	8144					3.12594	0.0420809	3.12594	0.04
148	8143					3.2229	0.0973759	3.2229	0.1
149	8142					2.91057	0.0630454	2.91057	0.06
150	8141					2.82153	0.0612838	2.82153	0.06
151	8140					3.03014	0.0351865	3.03014	0.04
152	8139					2.23337	0.0988831	2.23337	0.1
153	8138					2.93932	0.108545	2.93932	0.11
154	8137					2.93139	0.085718	2.93139	0.09
155	8136					3.24984	0.0845124	3.24984	0.08
156	8135
157	8134					3.10848	0.0511725	3.10848	0.05
158	8133					3.11795	0.0619794	3.11795	0.06
159	8132					2.9497	0.0477417	2.9497	0.05
160	8131					3.04114	0.0593128	3.04114	0.06
161	8130					2.80014	0.0820612	2.80014	0.08
162	8129					3.01782	0.0392536	3.01782	0.04
163	8128					2.95555	0.0592763	2.95555	0.06
164	8127					3.08938	0.0351414	3.08938	0.04
165	8126					2.89436	0.0745464	2.89436	0.07
166	8125					2.8095	0.0540672	2.8095	0.05
167	8124					3.18737	0.102192	3.18737	0.1
168	8123					3.37777	0.104095	3.37777	0.1
169	8122					3.15735	0.11717	3.15735	0.12
170	8121					2.95823	0.069754	2.95823	0.07
171	8120					3.29358	0.0932582	3.29358	0.09
172	8119					3.04866	0.0649584	3.04866	0.06
173	8118					2.47175	0.0654788	2.47175	0.07
174	8117					2.76933	0.0579186	2.76933	0.06
175	8116					3.01619	0.0302144	3.01619	0.03
176	8115					3.0238	0.0861913	3.0238	0.09
177	8114					2.77906	0.124619	2.77906	0.12
178	8113					2.75423	0.0564704	2.75423	0.06
179	8112					1.02772	0.0808518		0.08
180	8111					3.20553	0.100378	3.20553	0.1
181	8110					3.23376	0.0734977	3.23376	0.07
182	8109					3.4083	0.154264	3.4083	0.15
183	8108					3.11277	0.120409	3.11277	0.12
184	8107
185	8106					2.62472	0.110362	2.62472	0.11
186	8105
187	8104
188	8103
189	8102
190	8101
191	8100
192	8099
193	8098
194	8097
195	8096
196	8095
197	8094
198	8093
199	8092
200	8091
201	8090
202	8089
203	8088
204	8087
205	8086
206	8085
207	8084

## Sheet: δ13C
Sclero age (yr)	Calibrated age (yr BP ± 106 yr)	010682 (‰)	1σ (‰)	010660 (‰)	1σ (‰)	010684 (‰)	1σ (‰)	Weighted Average (‰)	Weighted 1σ (‰)	Weighted Fourier regression (‰)
1	8290
2	8289
3	8288
4	8287
5	8286
6	8285	2.28542	0.0468056					2.28542	0.05	2.51
7	8284	2.4423	0.0619822					2.4423	0.06	2.51
8	8283	2.93542	0.0457438					2.93542	0.05	2.5
9	8282	3.03265	0.0736864					3.03265	0.07	2.5
10	8281	2.92308	0.0224405					2.92308	0.02	2.5
11	8280	2.7895	0.0278077					2.7895	0.03	2.49
12	8279	2.69372	0.0441074					2.69372	0.04	2.49
13	8278	2.56252	0.00737916					2.56252	0.01	2.49
14	8277	2.63109	0.0462653					2.63109	0.05	2.48
15	8276	2.69469	0.0634844					2.69469	0.06	2.48
16	8275	2.51652	0.0350333					2.51652	0.04	2.48
17	8274	2.72689	0.0608071					2.72689	0.06	2.47
18	8273	2.19309	0.0430673					2.19309	0.04	2.47
19	8272	2.35092	0.0512433					2.35092	0.05	2.47
20	8271	3.06475	0.137186					3.06475	0.14	2.46
21	8270	2.46386	0.0629489					2.46386	0.06	2.46
22	8269	1.98856	0.0566788					1.98856	0.06	2.46
23	8268	1.94554	0.0804609					1.94554	0.08	2.45
24	8267	1.85588	0.0261601					1.85588	0.03	2.45
25	8266	2.28608	0.0721272					2.28608	0.07	2.45
26	8265	2.05814	0.0460386					2.05814	0.05	2.45
27	8264	2.31843	0.0284415					2.31843	0.03	2.44
28	8263	2.61772	0.0649424					2.61772	0.06	2.44
29	8262	2.25085	0.0211678					2.25085	0.02	2.44
30	8261	1.66513	0.0300874					1.66513	0.03	2.43
31	8260	1.8727	0.032108					1.8727	0.03	2.43
32	8259	2.14468	0.0323958					2.14468	0.03	2.43
33	8258	2.06826	0.0515284					2.06826	0.05	2.43
34	8257	2.16948	0.0404552	2.2751	0.0175379			2.25839	0.02	2.42
35	8256	2.15993	0.054606	2.1951	0.0614758			2.17544	0.04	2.42
36	8255	1.78834	0.0342712	2.14433	0.0240533			2.02684	0.02	2.42
37	8254	1.41671	0.0588443	1.88781	0.0161124			1.85495	0.02	2.41
38	8253	1.50482	0.0236029	2.40362	0.0291053			1.8614	0.02	2.41
39	8252	1.84775	0.0797655	2.34747	0.0495748			2.20823	0.04	2.41
40	8251	2.36143	0.107569	2.47339	0.0511367			2.45275	0.05	2.4
41	8250	1.88458	0.0379161	2.49621	0.0208667			2.35403	0.02	2.4
42	8249	1.86049	0.0678865	2.48971	0.0126793			2.4685	0.01	2.4
43	8248	1.66784	0.112406	2.68142	0.0148517			2.66403	0.01	2.39
44	8247	1.50411	0.0158308	2.50977	0.0218737			1.8498	0.01	2.39
45	8246	1.59771	0.0286651	2.91954	0.0339726			2.14742	0.02	2.39
46	8245	2.35079	0.115471	2.96376	0.0250256			2.93626	0.02	2.38
47	8244			2.58883	0.0278604			2.58883	0.03	2.38
48	8243			2.5442	0.0206613			2.5442	0.02	2.37
49	8242			2.70722	0.0192808			2.70722	0.02	2.37
50	8241			2.60665	0.0234229			2.60665	0.02	2.36
51	8240			2.76505	0.0294903			2.76505	0.03	2.36
52	8239			2.79297	0.0211			2.79297	0.02	2.36
53	8238			3.08433	0.00945871			3.08433	0.01	2.35
54	8237			3.06633	0.0540791			3.06633	0.05	2.35
55	8236			3.06137	0.0458036			3.06137	0.05	2.34
56	8235			2.74753	0.0352653			2.74753	0.04	2.33
57	8234			2.79163	0.066712			2.79163	0.07	2.33
58	8233			2.48743	0.0532268			2.48743	0.05	2.32
59	8232			2.50563	0.0316604			2.50563	0.03	2.32
60	8231			2.45113	0.0253937			2.45113	0.03	2.31
61	8230			2.45051	0.0601316			2.45051	0.06	2.3
62	8229			2.46558	0.0372958			2.46558	0.04	2.3
63	8228			2.67277	0.0513765			2.67277	0.05	2.29
64	8227			2.31826	0.0261597			2.31826	0.03	2.28
65	8226			2.12328	0.0370283			2.12328	0.04	2.28
66	8225			2.00327	0.023824			2.00327	0.02	2.27
67	8224			2.2387	0.0433523			2.2387	0.04	2.26
68	8223			1.74519	0.02544			1.74519	0.03	2.25
69	8222			1.98278	0.0114909			1.98278	0.01	2.24
70	8221			1.99226	0.0287322			1.99226	0.03	2.24
71	8220			2.0704	0.048714			2.0704	0.05	2.23
72	8219			2.14847	0.0704883			2.14847	0.07	2.22
73	8218			1.92061	0.0242184			1.92061	0.02	2.21
74	8217			1.84907	0.0289057			1.84907	0.03	2.2
75	8216			2.16398	0.0780341			2.16398	0.08	2.19
76	8215			1.88296	0.0614713			1.88296	0.06	2.18
77	8214			1.58621	0.0495261			1.58621	0.05	2.17
78	8213			1.42188	0.0426287			1.42188	0.04	2.16
79	8212			1.70728	0.0517522			1.70728	0.05	2.15
80	8211			1.35815	0.0680781			1.35815	0.07	2.14
81	8210			1.47431	0.0364408			1.47431	0.04	2.13
82	8209			2.07195	0.068561			2.07195	0.07	2.12
83	8208			1.91297	0.0335258			1.91297	0.03	2.11
84	8207			1.8061	0.0198384			1.8061	0.02	2.1
85	8206			2.05958	0.0549114			2.05958	0.05	2.09
86	8205			2.08121	0.0604905			2.08121	0.06	2.07
87	8204			1.93831	0.0451857			1.93831	0.05	2.06
88	8203			1.88876	0.0186246			1.88876	0.02	2.05
89	8202			1.92213	0.0668094			1.92213	0.07	2.04
90	8201			1.91034	0.0339306			1.91034	0.03	2.03
91	8200			1.93468	0.0347342			1.93468	0.03	2.02
92	8199			1.75933	0.0339018	2.17861	0.0424976	1.92239	0.03	2.01
93	8198			1.9996	0.0426858	2.27402	0.027737	2.19255	0.02	1.99
94	8197			1.89853	0.0357925	2.5162	0.050104	2.10723	0.03	1.98
95	8196			2.08838	0.0316986	2.25739	0.0187695	2.21351	0.02	1.97
96	8195			1.59812	0.0365918	2.22268	0.0232692	2.04284	0.02	1.96
97	8194			1.96423	0.0499784	2.27647	0.0324478	2.18388	0.03	1.95
98	8193			1.81375	0.0249927	1.92907	0.0291245	1.86266	0.02	1.93
99	8192			2.01379	0.0457254	1.98335	0.0266139	1.99105	0.02	1.92
100	8191			2.10468	0.0442816	1.70207	0.0260017	1.80529	0.02	1.91
101	8190			2.09991	0.041771	1.74806	0.0410806	1.92105	0.03	1.9
102	8189			2.17675	0.0224646	1.96096	0.0183228	2.04717	0.01	1.89
103	8188			1.90886	0.0264651	1.66775	0.036984	1.82721	0.02	1.87
104	8187			1.8789	0.0422608	1.89027	0.0465384	1.88404	0.03	1.86
105	8186			2.03228	0.0855448	2.1083	0.0819208	2.07193	0.06	1.85
106	8185			1.92873	0.0590124	2.07089	0.0966857	1.96731	0.05	1.84
107	8184			1.81078	0.0742856	1.15422	0.111983	1.61015	0.06	1.83
108	8183			1.96771	0.0606881	1.51473	0.0884044	1.82262	0.05	1.82
109	8182			1.96641	0.0767665	1.56119	0.0680893	1.73961	0.05	1.8
110	8181			2.26594	0.072798	1.87702	0.0448837	1.98414	0.04	1.79
111	8180			1.57114	0.101716	1.71025	0.0437711	1.68852	0.04	1.78
112	8179				0.405	1.88832	0.0628549	1.84391	0.06	1.77
113	8178					1.5622	0.0390376	1.5622	0.04	1.76
114	8177					1.54924	0.0427565	1.54924	0.04	1.75
115	8176					1.84512	0.0962535	1.84512	0.1	1.74
116	8175					1.67005	0.0603333	1.67005	0.06	1.73
117	8174					1.7275	0.021124	1.7275	0.02	1.72
118	8173					1.62711	0.0394913	1.62711	0.04	1.71
119	8172					1.60985	0.026418	1.60985	0.03	1.7
120	8171					1.53378	0.0477095	1.53378	0.05	1.69
121	8170					1.54516	0.0282119	1.54516	0.03	1.68
122	8169					1.48945	0.037751	1.48945	0.04	1.68
123	8168					1.79432	0.0738468	1.79432	0.07	1.67
124	8167					1.95056	0.0541541	1.95056	0.05	1.66
125	8166					1.97998	0.0479699	1.97998	0.05	1.65
126	8165					1.80115	0.0403918	1.80115	0.04	1.65
127	8164					1.8598	0.0635408	1.8598	0.06	1.64
128	8163					1.67611	0.0223313	1.67611	0.02	1.63
129	8162					1.66513	0.0383498	1.66513	0.04	1.63
130	8161					1.58179	0.0404337	1.58179	0.04	1.62
131	8160					1.69431	0.0599095	1.69431	0.06	1.62
132	8159					1.42337	0.0248964	1.42337	0.02	1.61
133	8158					1.83767	0.0394093	1.83767	0.04	1.61
134	8157					1.83801	0.0455017	1.83801	0.05	1.6
135	8156					1.21761	0.0210643	1.21761	0.02	1.6
136	8155					1.77063	0.08549	1.77063	0.09	1.6
137	8154					1.5589	0.0253639	1.5589	0.03	1.6
138	8153					1.54108	0.027991	1.54108	0.03	1.59
139	8152					1.7457	0.0198411	1.7457	0.02	1.59
140	8151					2.10817	0.0450603	2.10817	0.05	1.59
141	8150					1.4863	0.0226356	1.4863	0.02	1.59
142	8149					1.67614	0.0353629	1.67614	0.04	1.59
143	8148					1.67334	0.0413802	1.67334	0.04	1.59
144	8147					1.2118	0.0209609	1.2118	0.02	1.59
145	8146					1.61048	0.0263668	1.61048	0.03	1.59
146	8145					1.7254	0.0149556	1.7254	0.01	1.6
147	8144					1.74797	0.0206068	1.74797	0.02	1.6
148	8143					1.77197	0.0307571	1.77197	0.03	1.6
149	8142					1.72334	0.0288866	1.72334	0.03	1.6
150	8141					1.38654	0.0407475	1.38654	0.04	1.61
151	8140					1.37183	0.0277284	1.37183	0.03	1.61
152	8139					1.7078	0.02916	1.7078	0.03	1.62
153	8138					1.79838	0.0556372	1.79838	0.06	1.62
154	8137					1.61875	0.0359459	1.61875	0.04	1.63
155	8136					1.7754	0.0466561	1.7754	0.05	1.63
156	8135					1.95165	0.0668723	1.95165	0.07	1.64
157	8134					2.12605	0.0499976	2.12605	0.05	1.65
158	8133					1.74055	0.0212245	1.74055	0.02	1.66
159	8132					1.77852	0.0444891	1.77852	0.04	1.66
160	8131					1.75918	0.0213664	1.75918	0.02	1.67
161	8130					1.78019	0.0416786	1.78019	0.04	1.68
162	8129					1.94681	0.057412	1.94681	0.06	1.69
163	8128					1.79414	0.0256649	1.79414	0.03	1.7
164	8127					1.65525	0.0215741	1.65525	0.02	1.71
165	8126					1.78614	0.0311475	1.78614	0.03	1.72
166	8125					1.49627	0.0198242	1.49627	0.02	1.73
167	8124					1.78778	0.0190992	1.78778	0.02	1.74
168	8123					2.2008	0.0619526	2.2008	0.06	1.76
169	8122					2.32697	0.090197	2.32697	0.09	1.77
170	8121					2.20369	0.0492032	2.20369	0.05	1.78
171	8120					1.90784	0.0327782	1.90784	0.03	1.79
172	8119					2.04753	0.0734809	2.04753	0.07	1.81
173	8118					2.03386	0.0271194	2.03386	0.03	1.82
174	8117					1.72314	0.0457252	1.72314	0.05	1.84
175	8116					1.79622	0.0304584	1.79622	0.03	1.85
176	8115					1.70386	0.0266883	1.70386	0.03	1.86
177	8114					1.54387	0.0689524	1.54387	0.07	1.88
178	8113					1.63306	0.0495594	1.63306	0.05	1.89
179	8112					1.57446	0.0314726	1.57446	0.03	1.91
180	8111					1.60794	0.0677151	1.60794	0.07	1.92
181	8110					1.78798	0.0613342	1.78798	0.06	1.94
182	8109					1.831	0.0276722	1.831	0.03	1.96
183	8108					1.79301	0.0677084	1.79301	0.07	1.97
184	8107					2.07487	0.049571	2.07487	0.05	1.99
185	8106					1.96078	0.126432	1.96078	0.13	2.01
186	8105					1.87946	0.0484383	1.87946	0.05	2.02
187	8104					2.43944	0.101084	2.43944	0.1	2.04
188	8103
189	8102
190	8101
191	8100
192	8099
193	8098
194	8097
195	8096
196	8095
197	8094
198	8093
199	8092
200	8091
201	8090
202	8089
203	8088
204	8087
205	8086
206	8085
207	8084
