# Supplementary material for: 8.2 ka event North Sea hydrography determined by bivalve shell stable isotope geochemistry
Source: Sci Rep. 2019 May 1;9:6753. doi: 10.1038/s41598-019-43219-1 (PMC6494846; doi:10.1038/s41598-019-43219-1)
Supplement: Supplementary file 3 — Photos of 8.2kC shells [file 41598_2019_43219_MOESM3_ESM.zip]

Archive with 9 entries (7 files):
- 8.2kC/
- 8.2kC/Compressed/
- 8.2kC/Compressed/010658.tif
- 8.2kC/Compressed/010660.tif
- 8.2kC/Compressed/010660_VM Block.tif
- 8.2kC/Compressed/010682.tif
- 8.2kC/Compressed/010682_VM Block.tif
- 8.2kC/Compressed/010684.tif
- 8.2kC/Compressed/010684_VM Block.tif
