# Supplementary material for: 8.2 ka event North Sea hydrography determined by bivalve shell stable isotope geochemistry
Source: Sci Rep. 2019 May 1;9:6753. doi: 10.1038/s41598-019-43219-1 (PMC6494846; doi:10.1038/s41598-019-43219-1)
Supplement: Supplementary file 4 — Photos of 8.7kC shells [file 41598_2019_43219_MOESM4_ESM.zip]

Archive with 7 entries (6 files):
- 8.7kC/
- 8.7kC/010653.tif
- 8.7kC/010655.tif
- 8.7kC/010669.tif
- 8.7kC/010671.tif
- 8.7kC/010705.tif
- 8.7kC/010711.tif
